# Supplementary material for: Endovascular Treatment with Stent-Retriever Devices for Acute Ischemic Stroke: A Meta-Analysis of Randomized Controlled Trials
Source: PLoS One. 2016 Jan 25;11(1):e0147287. doi: 10.1371/journal.pone.0147287 (PMC4726653; doi:10.1371/journal.pone.0147287)
Supplement: S1 Data and Analyses — Datasets containing all abstracted data used in statistical analyses as well as R scripts to perform analyses presented are supplied in this package. (ZIP) [file pone.0147287.s001.zip]

Archive with 44 entries (35 files):
- Data and Analyses/
- Data and Analyses/.DS_Store
- __MACOSX/
- __MACOSX/Data and Analyses/
- __MACOSX/Data and Analyses/._.DS_Store
- Data and Analyses/.Rapp.history
- Data and Analyses/data/
- Data and Analyses/data/.DS_Store
- __MACOSX/Data and Analyses/data/
- __MACOSX/Data and Analyses/data/._.DS_Store
- Data and Analyses/data/Icon
- __MACOSX/Data and Analyses/data/._Icon
- Data and Analyses/data/maindata.xlsx
- Data and Analyses/data/Shifts/
- Data and Analyses/data/Shifts/Extend-IA.xlsx
- Data and Analyses/data/Shifts/Icon
- __MACOSX/Data and Analyses/data/Shifts/
- __MACOSX/Data and Analyses/data/Shifts/._Icon
- Data and Analyses/data/Shifts/SwiftPrime.xlsx
- __MACOSX/Data and Analyses/data/._Shifts
- __MACOSX/Data and Analyses/._data
- Data and Analyses/functions.R
- __MACOSX/Data and Analyses/._functions.R
- Data and Analyses/getdata.R
- Data and Analyses/Icon
- __MACOSX/Data and Analyses/._Icon
- Data and Analyses/meta-analysis.R
- Data and Analyses/ordinaloutcomes.R
- Data and Analyses/Subgroups/
- Data and Analyses/Subgroups/01.females.pdf
- Data and Analyses/Subgroups/01.males.pdf
- Data and Analyses/Subgroups/02.agegt70.pdf
- Data and Analyses/Subgroups/02.agelt70.pdf
- Data and Analyses/Subgroups/03.nihssgt17.pdf
- Data and Analyses/Subgroups/03.nihsslt17.pdf
- Data and Analyses/Subgroups/04.aspectshigh.pdf
- Data and Analyses/Subgroups/04.aspectslow.pdf
- Data and Analyses/Subgroups/05.tpagiven.pdf
- Data and Analyses/Subgroups/05.tpanotgiven.pdf
- Data and Analyses/Subgroups/Icon
- __MACOSX/Data and Analyses/Subgroups/
- __MACOSX/Data and Analyses/Subgroups/._Icon
- __MACOSX/Data and Analyses/._Subgroups
- __MACOSX/._Data and Analyses
