# Supplementary material for: Endovascular Treatment with Stent-Retriever Devices for Acute Ischemic Stroke: A Meta-Analysis of Randomized Controlled Trials
Source: PLoS One. 2016 Jan 25;11(1):e0147287. doi: 10.1371/journal.pone.0147287 (PMC4726653; doi:10.1371/journal.pone.0147287)
Supplement: S1 Data and Analyses — Datasets containing all abstracted data used in statistical analyses as well as R scripts to perform analyses presented are supplied in this package. (ZIP) [file pone.0147287.s001.zip › Data and Analyses/data/maindata.xlsx]

## Sheet: data
id	cite	trial	year	n	stentret	time	timeRep	commonor	commonll	commonul	logcommonor	logcommonse	logcommonvar	controln1	controlmrs	treatn1	treatmrs	mrsor	mrsll	mrsul	logmrsor	logmrsorse	logmrsorvar	mrsrr	mrsrrll	mrsrrul	logmrsrr	logmrsrrse	logmrsrrvar	ptxmrs	pconmrs	rdmrs	vardmrs	controln2	controlmort	treatn2	treatmort	controln3	controlsich	treatn3	treatsich
1	13	MR CLEAN	2014	500	190	260	332	1.67	1.21	2.3	0.512824	0.163849	0.0268466	267	51	233	76	2.16	1.39	3.38	0.770108	0.226677	0.0513822	1.70765	1.25471	2.32409	0.535118	0.157253	0.0247286	0.32618	0.191011	0.135169	0.00152204	267	59	233	49	267	17	233	18
2	14	ESCAPE	2015	315	130	200	241	3.1	2	4.7	1.1314	0.217963	0.0475079	147	43	164	87	2.64492	1.65706	4.2217	0.972642	0.238569	0.0569152	1.7	1.3	2.2	0.530628	0.134207	0.0180116	0.530488	0.292517	0.237971	0.00292655	147	28	164	17	150	4	165	6
3	15	EXTEND-IA	2015	70	31	210	248	3.22	1.37	7.82	1.16938	0.444356	0.197452	35	14	35	25	4.2	1.4	12	1.43508	0.54807	0.300381	1.78571	1.13107	2.81927	0.579819	0.232993	0.0542857	0.714286	0.4	0.314286	0.012688	35	7	35	3	35	2	35	0
4	16	SWIFT PRIME	2015	196	87	224	252	2.55488	1.53441	4.29029	0.938004	0.262298	0.0688003	93	33	98	59	2.75058	1.52999	4.94493	1.01181	0.29926	0.0895566	1.7	1.23	2.33	0.530628	0.162973	0.0265602	0.602041	0.354839	0.247202	0.00490637	97	12	98	9	97	3	98	1
5	17	REVASCAT	2015	206	98	269	355	1.7	1.05	2.8	0.530628	0.250212	0.0626058	103	29	103	45	2.1	1.1	4	0.741937	0.329333	0.10846	1.55172	1.06279	2.26559	0.439367	0.1931	0.0372875	0.436893	0.281553	0.15534	0.00435241	103	16	103	19	103	2	103	5

## Sheet: Gender
id	trial	year	female	commonor	commonorll	commonorul	logcommonor	logcommonse	logcommonvar
2	ESCAPE	2015	Female	2.6	1.5	4.4	.	.	.
2	ESCAPE	2015	Male	2.5	1.4	4.5	.	.	.
4	SWIFT PRIME	2015	Female	2.39	1.15	5.03	.	.	.
4	SWIFT PRIME	2015	Male	2.77	1.35	5.81	.	.	.

## Sheet: Age
id	trial	year	highage	range	commonor	commonorll	commonorul	logcommonor	logcommonse	logcommonvar
1	MR CLEAN	2014	.	(23 to 80)	1.6	1.13	2.28	.	.	.
1	MR CLEAN	2014	1	(81 to 96)	3.24	1.21	8.62	.	.	.
2	ESCAPE	2015	.	(18 to 80)	2.7	1.7	4.3	.	.	.
2	ESCAPE	2015	1	(81+)	3	1.3	6.8	.	.	.
4	SWIFT PRIME	2015	0	(18 to 70)	2.3	1.16	4.63	.	.	.
4	SWIFT PRIME	2015	1	(71 to 80)	3.19	1.46	7.14	.	.	.
5	REVASCAT	2015	0	(18 to 69)	2.5	1.3	4.6	.	.	.
5	REVASCAT	2015	1	(70 to 85)	0.9	0.4	2	.	.	.

## Sheet: NIHSS
id	trial	year	highgroup	range	commonor	commonorll	commonorul	logcommonor	logcommonse	logcommonvar
1	MR CLEAN	2014	0	(2 to 15)	1.71	0.96	3.02	.	.	.
1	MR CLEAN	2014	.	(16 to 19)	1.5	0.84	2.67	.	.	.
1	MR CLEAN	2014	1	(20 to 42)	1.85	1.06	3.21	.	.	.
2	ESCAPE	2015	.	(6 to 19)	2.6	1.6	4.2	.	.	.
2	ESCAPE	2015	1	(20 to 42)	2.4	1.1	5.3	.	.	.
4	SWIFT PRIME	2015	0	(8 to 17)	2.14	1.1	4.22	.	.	.
4	SWIFT PRIME	2015	1	(18 to 30)	3.64	1.63	8.4	.	.	.
5	REVASCAT	2015	0	(6 to 16)	1.5	0.7	3.1	.	.	.
5	REVASCAT	2015	1	(17 to 42)	2	1	4	.	.	.

## Sheet: ASPECTS
id	trial	year	highgroup	range	commonor	commonorll	commonorul	logcommonor	logcommonse	logcommonvar
1	MR CLEAN	2014	0	(0 to 4)	1.09	0.14	8.46	.	.	.
1	MR CLEAN	2014	0	(5 to 7)	1.97	0.89	4.35	.	.	.
1	MR CLEAN	2014	1	(8 to 10)	1.61	1.11	2.34	.	.	.
2	ESCAPE	2015	0	(0 to 7)	2.7	1	7.2	.	.	.
2	ESCAPE	2015	1	(8 to 10)	2.6	1.7	4.1	.	.	.
4	SWIFT PRIME	2015	0	(6 or 7)	1.79	0.62	5.31	.	.	.
4	SWIFT PRIME	2015	1	(8 to 10)	2.95	1.63	5.43	.	.	.
5	REVASCAT	2015	0	(0 to 7)	1.4	0.7	2.9	.	.	.
5	REVASCAT	2015	1	(8 to 10)	2.2	1.1	4.4	.	.	.

## Sheet: IV Alteplase
id	trial	year	tpa	commonor	commonorll	commonorul	logcommonor	logcommonse	logcommonvar
1	MR CLEAN	2014	1	1.71	1.22	2.4	.	.	.
1	MR CLEAN	2014	0	2.06	0.69	6.13	.	.	.
2	ESCAPE	2015	1	2.5	1.6	4	.	.	.
2	ESCAPE	2015	0	2.6	1.1	5.9	.	.	.
3	EXTEND-IA	2015	0	2.1	1.2	3.8	.	.	.
4	SWIFT PRIME	2015	0	2.63	1.57	4.4	.	.	.
5	REVASCAT	2015	1	1.4	0.8	2.6	.	.	.
5	REVASCAT	2015	0	2.7	1	7.1	.	.	.
