# Supplementary material for: Endovascular Treatment with Stent-Retriever Devices for Acute Ischemic Stroke: A Meta-Analysis of Randomized Controlled Trials
Source: PLoS One. 2016 Jan 25;11(1):e0147287. doi: 10.1371/journal.pone.0147287 (PMC4726653; doi:10.1371/journal.pone.0147287)
Supplement: S1 Data and Analyses — Datasets containing all abstracted data used in statistical analyses as well as R scripts to perform analyses presented are supplied in this package. (ZIP) [file pone.0147287.s001.zip › Data and Analyses/data/Shifts/Extend-IA.xlsx]

## Sheet: Overall
treatment	rankin	count
1	0	9
1	1	9
1	2	7
1	3	6
1	4	1
1	5	0
1	6	3
0	0	6
0	1	4
0	2	4
0	3	4
0	4	6
0	5	4
0	6	7

## Sheet: Gender
sex	treatment	rankin	count
male	1	0
male	1	1
male	1	2
male	1	3
male	1	4
male	1	5
male	0	0
male	0	1
male	0	2
male	0	3
male	0	4
male	0	5
female	1	0
female	1	1
female	1	2
female	1	3
female	1	4
female	1	5
female	0	0
female	0	1
female	0	2
female	0	3
female	0	4
female	0	5

## Sheet: Age
age	treatment	rankin	count
lt 70	1	0
lt 70	1	1
lt 70	1	2
lt 70	1	3
lt 70	1	4
lt 70	1	5
lt 70	0	0
lt 70	0	1
lt 70	0	2
lt 70	0	3
lt 70	0	4
lt 70	0	5
ge 70	1	0
ge 70	1	1
ge 70	1	2
ge 70	1	3
ge 70	1	4
ge 70	1	5
ge 70	0	0
ge 70	0	1
ge 70	0	2
ge 70	0	3
ge 70	0	4
ge 70	0	5

## Sheet: NIHSS
aspects	treatment	rankin	n	p	count
6 to 7	1	0			0
6 to 7	1	1			0
6 to 7	1	2			0
6 to 7	1	3			0
6 to 7	1	4			0
6 to 7	1	5			0
6 to 7	0	0			0
6 to 7	0	1			0
6 to 7	0	2			0
6 to 7	0	3			0
6 to 7	0	4			0
6 to 7	0	5			0
8 to 10	1	0			0
8 to 10	1	1			0
8 to 10	1	2			0
8 to 10	1	3			0
8 to 10	1	4			0
8 to 10	1	5			0
8 to 10	0	0			0
8 to 10	0	1			0
8 to 10	0	2			0
8 to 10	0	3			0
8 to 10	0	4			0
8 to 10	0	5			0

## Sheet: ASPECTS
aspects	treatment	rankin	n	p	count
6 to 7	1	0			0
6 to 7	1	1			0
6 to 7	1	2			0
6 to 7	1	3			0
6 to 7	1	4			0
6 to 7	1	5			0
6 to 7	0	0			0
6 to 7	0	1			0
6 to 7	0	2			0
6 to 7	0	3			0
6 to 7	0	4			0
6 to 7	0	5			0
8 to 10	1	0			0
8 to 10	1	1			0
8 to 10	1	2			0
8 to 10	1	3			0
8 to 10	1	4			0
8 to 10	1	5			0
8 to 10	0	0			0
8 to 10	0	1			0
8 to 10	0	2			0
8 to 10	0	3			0
8 to 10	0	4			0
8 to 10	0	5			0
