# Supplementary material for: Endovascular Treatment with Stent-Retriever Devices for Acute Ischemic Stroke: A Meta-Analysis of Randomized Controlled Trials
Source: PLoS One. 2016 Jan 25;11(1):e0147287. doi: 10.1371/journal.pone.0147287 (PMC4726653; doi:10.1371/journal.pone.0147287)
Supplement: S1 Data and Analyses — Datasets containing all abstracted data used in statistical analyses as well as R scripts to perform analyses presented are supplied in this package. (ZIP) [file pone.0147287.s001.zip › Data and Analyses/data/Shifts/SwiftPrime.xlsx]

## Sheet: Overall
treatment	rankin	count
1	0	17
1	1	25
1	2	17
1	3	12
1	4	15
1	5	3
1	6	9
0	0	8
0	1	10
0	2	15
0	3	16
0	4	20
0	5	12
0	6	12

## Sheet: Gender
sex	treatment	rankin	count
male	1	0	11.88
male	1	1	10.26
male	1	2	10.8
male	1	3	5.94
male	1	4	8.1
male	1	5	7.02
male	0	0	3.87
male	0	1	3.01
male	0	2	8.17
male	0	3	6.88
male	0	4	9.89
male	0	5	11.18
female	1	0	4.84
female	1	1	14.96
female	1	2	6.16
female	1	3	6.16
female	1	4	7.04
female	1	5	4.84
female	0	0	3.92
female	0	1	6.86
female	0	2	6.86
female	0	3	8.82
female	0	4	9.8
female	0	5	11.76

## Sheet: Age
age	treatment	rankin	count
lt 70	1	0	8.8
lt 70	1	1	13.75
lt 70	1	2	13.2
lt 70	1	3	7.15
lt 70	1	4	4.95
lt 70	1	5	7.15
lt 70	0	0	5.1
lt 70	0	1	7.14
lt 70	0	2	8.16
lt 70	0	3	10.2
lt 70	0	4	12.75
lt 70	0	5	8.16
ge 70	1	0	8.17
ge 70	1	1	11.18
ge 70	1	2	3.87
ge 70	1	3	5.16
ge 70	1	4	9.89
ge 70	1	5	5.16
ge 70	0	0	3.2
ge 70	0	1	3.2
ge 70	0	2	6
ge 70	0	3	6
ge 70	0	4	7.2
ge 70	0	5	15.2

## Sheet: NIHSS
aspects	treatment	rankin	n	p	count
6 to 7	1	0			0
6 to 7	1	1			0
6 to 7	1	2			0
6 to 7	1	3			0
6 to 7	1	4			0
6 to 7	1	5			0
6 to 7	0	0			0
6 to 7	0	1			0
6 to 7	0	2			0
6 to 7	0	3			0
6 to 7	0	4			0
6 to 7	0	5			0
8 to 10	1	0			0
8 to 10	1	1			0
8 to 10	1	2			0
8 to 10	1	3			0
8 to 10	1	4			0
8 to 10	1	5			0
8 to 10	0	0			0
8 to 10	0	1			0
8 to 10	0	2			0
8 to 10	0	3			0
8 to 10	0	4			0
8 to 10	0	5			0

## Sheet: ASPECTS
aspects	treatment	rankin	n	p	count
6 to 7	1	0	24	13	3.12
6 to 7	1	1	24	17	4.08
6 to 7	1	2	24	13	3.12
6 to 7	1	3	24	13	3.12
6 to 7	1	4	24	21	5.04
6 to 7	1	5	24	25	6
6 to 7	0	0	19	0	0
6 to 7	0	1	19	5	0.95
6 to 7	0	2	19	16	3.04
6 to 7	0	3	19	26	4.94
6 to 7	0	4	19	26	4.94
6 to 7	0	5	19	26	4.94
8 to 10	1	0	71	20	14.2
8 to 10	1	1	71	30	21.3
8 to 10	1	2	71	17	12.07
8 to 10	1	3	71	13	9.23
8 to 10	1	4	71	14	9.94
8 to 10	1	5	71	7	4.97
8 to 10	0	0	71	11	7.81
8 to 10	0	1	71	13	9.23
8 to 10	0	2	71	17	12.07
8 to 10	0	3	71	14	9.94
8 to 10	0	4	71	20	14.2
8 to 10	0	5	71	25	17.75

## Sheet: time
time	treatment	rankin	n	p	count
lt 189	1	0	49	20	9.8
lt 189	1	1	49	35	17.15
lt 189	1	2	49	10	4.9
lt 189	1	3	49	8	3.92
lt 189	1	4	49	18	8.82
lt 189	1	5	49	8	3.92
lt 189	0	0	47	9	4.23
lt 189	0	1	47	13	6.11
lt 189	0	2	47	19	8.93
lt 189	0	3	47	15	7.05
lt 189	0	4	47	21	9.87
lt 189	0	5	47	23	10.81
ge 189	1	0	49	14	6.86
ge 189	1	1	49	16	7.84
ge 189	1	2	49	24	11.76
ge 189	1	3	49	16	7.84
ge 189	1	4	49	12	5.88
ge 189	1	5	49	16	7.84
ge 189	0	0	45	9	4.05
ge 189	0	1	45	9	4.05
ge 189	0	2	45	13	5.85
ge 189	0	3	45	20	9
ge 189	0	4	45	22	9.9
ge 189	0	5	45	27	12.15
