# Supplementary material for: Endovascular Treatment with Stent-Retriever Devices for Acute Ischemic Stroke: A Meta-Analysis of Randomized Controlled Trials
Source: PLoS One. 2016 Jan 25;11(1):e0147287. doi: 10.1371/journal.pone.0147287 (PMC4726653; doi:10.1371/journal.pone.0147287)
Supplement: S1 Data and Analyses — Datasets containing all abstracted data used in statistical analyses as well as R scripts to perform analyses presented are supplied in this package. (ZIP) [file pone.0147287.s001.zip › Data and Analyses/functions.R]

##################################################
##########	Useful User-Defined Functions
##################################################
seFromCI <- function(upper,lower,alpha=0.05)
{
	se <- (upper-lower)/(2*qnorm(1-alpha/2));
	return(se);
}
OR <- function(x,alpha=0.05,invert=F){
	x <- as.numeric(x);
	OR <- (x[1]*x[4])/(x[2]*x[3]);
	seLogOR <- sqrt(sum(1/x));
	lower <- exp(log(OR)-(qnorm(1-(alpha/2))*seLogOR));
	upper <- exp(log(OR)+(qnorm(1-(alpha/2))*seLogOR));
	if (invert) {
		OR.i <- 1/OR;
		upper.i <- 1/lower;
		lower.i <- 1/upper;
		return(cbind(OR.i,lower.i,upper.i));		
	}
	else {
		return(cbind(OR,lower,upper));
	}
}
RR <- function(x,alpha=0.05,invert=F){
	x <- as.numeric(x);
	RR <- ((x[1]/x[2])/(x[3]/x[4]));
	seLogRR <- sqrt((((x[2]-x[1])/x[1])/x[2]) + (((x[4]-x[3])/x[3])/x[4]));
	lower <- exp(log(RR)-(qnorm(1-(alpha/2))*seLogRR));
	upper <- exp(log(RR)+(qnorm(1-(alpha/2))*seLogRR));
	if (invert) {
		RR.i <- 1/RR;
		upper.i <- 1/lower;
		lower.i <- 1/upper;
		return(cbind(RR.i,lower.i,upper.i,seLogRR));		
	}
	else {
		return(cbind(RR,lower,upper,seLogRR));
	}
}
EstimateEffects <- function(Effects, SE, fixed=TRUE, alpha=0.05, logform=FALSE)
{
#	Chad K. Bush	Email: cbush4 at tulane dot edu
#	Date Created:	March 13, 2015
#
	if (!is.logical(fixed)) {
		stop("Nonlogical 'fixed' specified.");
	}
	if (!is.logical(logform)) {
		stop("Nonlogical 'logform' specified.");
	}
	if (length(Effects) != length(SE)) {
		stop("Lengths of vectors of Effects and SE do not match!");
	}
	
	# Calculations used in all circumstances:
	Weights <- 1/(SE^2);
	Ti <- Effects;
	Tbar <- sum(Ti*Weights)/(sum(Weights));

	# Assess Homogeneity of Effects
	Q <- sum(Weights*((Ti - Tbar)^2));
	dfQ <- length(Ti)-1;
	pQ <- 1-pchisq(Q, dfQ);
	sig <- pQ <= 0.05;
	Isquared <- ((Q-dfQ)/Q)*100;
	cat("\nDerSimonian and Laird's Test of Homogeneity \n\t\t\t Q Statistic: ", Q, "\n\t\t\t deg. of freedom: ", dfQ, "\n\t\t\t p-value: ", pQ, "\n\t\t\t I^2 Statistic: ", Isquared, sep="");

	# Calculate overall effect estimates and confidence limits:
	if (fixed==TRUE) { 	
		# Fixed Effects Model
		cat("\n\nFixed Effects Model\n");
		if (sig) {
			warning("Effects are significantly heterogenous. You should use a random effects model.");
		}
		seT <- sqrt(1/sum(Weights));
		LL <- Tbar - (seT * qnorm(1-(alpha/2)));
		UL <- Tbar + (seT * qnorm(1-(alpha/2)));
		
		if (logform) {
			Tbar <- exp(Tbar);
			LL <- exp(LL);
			UL <- exp(UL);
		}
		cat("\t\t\tOverall Effect Estimate: ", Tbar, "\n\t\t\t95% CI: (", LL, ", ", UL, ")\n\n", sep="");
		results <- list(data.frame("Overall Effect Estimate"=Tbar, "Lower Limit"=LL, "Upper Limit"=UL, "Q Statistic"=Q, "p value"=pQ, "I^2"=Isquared));
		invisible(results);
	} else {
		# Random Effects Model
		cat("\n\nRandom Effects Model\n\n");
		
		deltaSqrd <- max(0, ((Q - dfQ) / (sum(Weights) - (sum(Weights**2) / sum(Weights)))));
		WeightsStar <- 1/((1/Weights) + deltaSqrd);
		thetaBar <- sum(Ti*WeightsStar)/sum(WeightsStar);
		seThetaBar <- sqrt(1/sum(WeightsStar));
		LL <- thetaBar - (seThetaBar * qnorm(1-alpha/2));
		UL <- thetaBar + (seThetaBar * qnorm(1-alpha/2));

		if (logform) {
			thetaBar <- exp(thetaBar);
			LL <- exp(LL);
			UL <- exp(UL);
		}
		cat("\t\t\tOverall Effect Estimate: ", thetaBar, "\n\t\t\t95% CI: (", LL, ", ", UL, ")\n\n", sep="");
		results <- list(data.frame("Overall Effect Estimate"=thetaBar, "Lower Limit"=LL, "Upper Limit"=UL, "Q Statistic"=Q, "p value"=pQ, "I^2"=Isquared));
		invisible(results);
	} 
}
