# Supplementary material for: Endovascular Treatment with Stent-Retriever Devices for Acute Ischemic Stroke: A Meta-Analysis of Randomized Controlled Trials
Source: PLoS One. 2016 Jan 25;11(1):e0147287. doi: 10.1371/journal.pone.0147287 (PMC4726653; doi:10.1371/journal.pone.0147287)
Supplement: S1 Data and Analyses — Datasets containing all abstracted data used in statistical analyses as well as R scripts to perform analyses presented are supplied in this package. (ZIP) [file pone.0147287.s001.zip › Data and Analyses/getdata.R]

##################################################
#	Endovascular Therapy for Acute Ischemic Stroke: 
#	A Meta-Analysis of Randomized Controlled Trials
#	R Code by Chad K. Bush (cbush4@tulane.edu)
#	
#	This code opens and reads data files, and 
#	does basic calculations (calculates the natural
#	log of odds ratios and their standard errors, etc.)
#
##################################################

data <- read.xls('./data/maindata.xlsx', sheet=1, na.strings=c('.'));
sexdat <- read.xls('./data/maindata.xlsx', sheet=2, na.strings=c('.'));
agedat <- read.xls('./data/maindata.xlsx', sheet=3, na.strings=c('.'));
nihssdat <- read.xls('./data/maindata.xlsx', sheet=4, na.strings=c('.'));
aspectsdat <- read.xls('./data/maindata.xlsx', sheet=5, na.strings=c('.'));
tpadat <- read.xls('./data/maindata.xlsx', sheet=6, na.strings=c('.'));

data <- within(data, {
	# modified Rankin Scale score distributions
	logcommonor <- log(commonor);
	logcommonse <- seFromCI(log(commonul),log(commonll));
	logcommonvar <- logcommonse**2;
	logmrsor <- log(mrsor);
	logmrsorse <- seFromCI(log(mrsul),log(mrsll));
	logmrsorvar <- logmrsorse**2;
	logmrsrr <- log(mrsrr);
	logmrsrrse <- seFromCI(log(mrsrrul),log(mrsrrll));
	logmrsrrvar <- logmrsrrse**2;
});

sexdat <- within(sexdat, {
	female <- c(1,0,1,0);
	logcommonor <- log(commonor);
	logcommonse <- seFromCI(log(commonorul),log(commonorll));
	logcommonvar <- logcommonse**2;
});

agedat <- within(agedat, {
	logcommonor <- log(commonor);
	logcommonse <- seFromCI(log(commonorul),log(commonorll));
	logcommonvar <- logcommonse**2;
});

nihssdat <- within(nihssdat, {
	logcommonor <- log(commonor);
	logcommonse <- seFromCI(log(commonorul),log(commonorll));
	logcommonvar <- logcommonse**2;
});

aspectsdat <- within(aspectsdat, {
	logcommonor <- log(commonor);
	logcommonse <- seFromCI(log(commonorul),log(commonorll));
	logcommonvar <- logcommonse**2;
});

tpadat <- within(tpadat, {
	logcommonor <- log(commonor);
	logcommonse <- seFromCI(log(commonorul),log(commonorll));
	logcommonvar <- logcommonse**2;
});
