# Supplementary material for: Endovascular Treatment with Stent-Retriever Devices for Acute Ischemic Stroke: A Meta-Analysis of Randomized Controlled Trials
Source: PLoS One. 2016 Jan 25;11(1):e0147287. doi: 10.1371/journal.pone.0147287 (PMC4726653; doi:10.1371/journal.pone.0147287)
Supplement: S1 Data and Analyses — Datasets containing all abstracted data used in statistical analyses as well as R scripts to perform analyses presented are supplied in this package. (ZIP) [file pone.0147287.s001.zip › Data and Analyses/meta-analysis.R]

##################################################
#	Endovascular Therapy for Acute Ischemic Stroke: 
#	A Meta-Analysis of Randomized Controlled Trials
#	R Code by Chad K. Bush (cbush4@tulane.edu)
##################################################
require(MASS);
require(gdata);
require(metafor);
require(ggplot2);

##################################################
###### Setting the working directory
setwd('/Users/chadkbush/Google Drive/ETAIS/PLoS One/Data and Analyses/');
##### For others who might have access to these scripts and data files:
# If you are using this script on a Mac or Linux-based machine
# and you do not know the path for the working directory where 
# you have placed the script and data files, uncomment and run  
# the following lines. The function may take some time to finish
# as it calls a system function, find, which will search your 
# entire user home directory recursively for the name of this 
# script file. 
#
# extractRootDir <- function(x) {
#    abs <- suppressWarnings(system(paste("find ~/ -name",x), wait=T, intern=T, ignore.stderr=T))[1];
#    path <- paste("~",substr(abs, 3, length(strsplit(abs,"")[[1]])),sep="");
#    ret <- gsub(x, "", path);
#    return(ret);
# }
# wd <- extractRootDir("meta-analysis.R");
# setwd(wd);
#
##################################################
source('./functions.R');
source('./getdata.R');

##################################################
##################################################
# PRIMARY AND SECONDARY OUTCOMES ANALYSES
##################################################
##################################################

##########
# Primary Outcome: modified Rankin Scale scores
##########
(mrs <- rma.uni(yi=logcommonor, vi=logcommonvar, data=data, method='REML', slab=paste(trial, year, sep=', ')));
##### FIGURE 2A
tiff('../Fig2A.tif', width=7, height=4.2, units='in', res=300);
forest(mrs, xlim=c(-5,5), at=log(c(0.2, 0.5, 1, 2, 5)), atransf=exp, cex=0.95, xlab="Common Odds Ratio", mlab="REML Model");
text(-5, 6.25, "Trial, Year", pos=4, font=2);
text(5, 6.25, "Common Odds Ratio [95% CI]", pos=2, font=2);
text(-5, -1.55, expression(paste("     Heterogeneity: ", italic('P'), " = 0.1196, ", italic('I')^"2", " = 46.38%", sep='')), pos=4, font=1, cex=0.75);
text(3, -1.55, expression(paste(italic('P'), " < 0.0001")), pos=4, font=1, cex=0.75);
dev.off();

# pdf('../Fig2A.pdf');
# forest(mrs, xlim=c(-5,5), at=log(c(0.2, 0.5, 1, 2, 5)), atransf=exp, cex=0.95, xlab="Common Odds Ratio", mlab="REML Model");
# text(-5, 6.25, "Trial, Year", pos=4, font=2);
# text(5, 6.25, "Common Odds Ratio [95% CI]", pos=2, font=2);
# text(-5, -1.55, expression(paste("     Heterogeneity: ", italic('P'), " = 0.1196, ", italic('I')^"2", " = 46.38%", sep='')), pos=4, font=1, cex=0.75);
# text(3, -1.55, expression(paste(italic('P'), " < 0.0001")), pos=4, font=1, cex=0.75);
# dev.off();


##########
# Secondary Outcome: Mortality
##########
(mort <- rma.uni(ai=treatmort, ci=controlmort, n1i=treatn2, n2i=controln2, measure='OR', data=data, method='REML', slab=paste(trial, year, sep=', ')));
########## FIGURE 2B
tiff('../Fig2B.tif', width=7, height=4.2, units='in', res=300);
forest(mort, xlim=c(-5,5), at=log(c(0.2, 0.5, 1, 2, 5)), atransf=exp, cex=0.95, xlab="Odds Ratio", mlab="REML Model");
text(-5, 6.25, "Trial, Year", pos=4, font=2);
text(5, 6.25, "Odds Ratio [95% CI]", pos=2, font=2);
text(-5, -1.55, expression(paste("     Heterogeneity:", italic('P'), " = 0.3926, ", italic('I')^"2", " = 14.65%", sep='')), pos=4, font=1, cex=0.75);
text(3, -1.55, expression(paste(italic('P'), " = 0.1056")), pos=4, font=1, cex=0.75);
dev.off();

# pdf('../Fig2B.pdf');
# forest(mort, xlim=c(-5,5), at=log(c(0.2, 0.5, 1, 2, 5)), atransf=exp, cex=0.95, xlab="Odds Ratio", mlab="REML Model");
# text(-5, 6.25, "Trial, Year", pos=4, font=2);
# text(5, 6.25, "Odds Ratio [95% CI]", pos=2, font=2);
# text(-5, -1.55, expression(paste("     Heterogeneity:", italic('P'), " = 0.3926, ", italic('I')^"2", " = 14.65%", sep='')), pos=4, font=1, cex=0.75);
# text(3, -1.55, expression(paste(italic('P'), " = 0.1056")), pos=4, font=1, cex=0.75);
# dev.off();


##########
# Secondary Outcome: Symptomatic ICH
##########
(sich <- rma.uni(ai=treatsich, ci=controlsich, n1i=treatn3, n2i=controln3, measure='OR', data=data, method='REML', slab=paste(trial, year, sep=', ')));
########## FIGURE 2C
tiff('../Fig2C.tif', width=7, height=4.2, units='in', res=300);
forest(sich, xlim=c(-5,5), at=log(c(0.2, 0.5, 1, 2, 5)), atransf=exp, cex=0.95, xlab="Odds Ratio", mlab="REML Model");
text(-5, 6.25, "Trial, Year", pos=4, font=2);
text(5, 6.25, "Odds Ratio [95% CI]", pos=2, font=2);
text(-5, -1.55, expression(paste("     Heterogeneity:", italic('P'), " = 0.4744, ", italic('I')^"2", " = 0.00%", sep='')), pos=4, font=1, cex=0.75);
text(3, -1.55, expression(paste(italic('P'), " = 0.5348")), pos=4, font=1, cex=0.75);
dev.off();

# pdf('../Fig2C.pdf');
# forest(sich, xlim=c(-5,5), at=log(c(0.2, 0.5, 1, 2, 5)), atransf=exp, cex=0.95, xlab="Odds Ratio", mlab="REML Model");
# text(-5, 6.25, "Trial, Year", pos=4, font=2);
# text(5, 6.25, "Odds Ratio [95% CI]", pos=2, font=2);
# text(-5, -1.55, expression(paste("     Heterogeneity:", italic('P'), " = 0.4744, ", italic('I')^"2", " = 0.00%", sep='')), pos=4, font=1, cex=0.75);
# text(3, -1.55, expression(paste(italic('P'), " = 0.5348")), pos=4, font=1, cex=0.75);
# dev.off();


##################################################
##################################################
# SUBGROUP ANALYSES
##################################################
##################################################

##########
# 1) Gender 
##########
(sex <- rma.uni(yi=logcommonor, vi=logcommonvar, mods=female, data=sexdat, method='REML', slab=paste(trial, year, sep=', ')));

(females <- rma.uni(yi=logcommonor, vi=logcommonvar, data=sexdat[c(1,3),], method='REML', slab=paste(trial, year, sep=', ')));
pdf('./Subgroups/01.females.pdf');
forest(females, xlim=c(-5,5), at=log(c(0.2, 0.5, 1, 2, 5)), atransf=exp, cex=0.95, xlab="Common Odds Ratio", mlab="REML Model", main="Females");
text(-5, 3.25, "Trial, Year", pos=4, font=2);
text(5, 3.25, "Common Odds Ratio [95% CI]", pos=2, font=2);
text(-5, -1.25, expression(paste("     Heterogeneity:", italic('P'), " = 0.8566, ", italic('I')^"2", " = 0.00%", sep='')), pos=4, font=1, cex=0.75);
dev.off();

(males <- rma.uni(yi=logcommonor, vi=logcommonvar, data=sexdat[c(2,4),], method='REML', slab=paste(trial, year, sep=', ')));
pdf('./Subgroups/01.males.pdf');
forest(males, xlim=c(-5,5), at=log(c(0.2, 0.5, 1, 2, 5)), atransf=exp, cex=0.95, xlab="Common Odds Ratio", mlab="REML Model", main="Males");
text(-5, 3.25, "Trial, Year", pos=4, font=2);
text(5, 3.25, "Common Odds Ratio [95% CI]", pos=2, font=2);
text(-5, -1.25, expression(paste("     Heterogeneity:", italic('P'), " = 0.8297, ", italic('I')^"2", " = 0.00%", sep='')), pos=4, font=1, cex=0.75);
dev.off();

##########
# 2) Age 
##########
aged1 <- agedat[complete.cases(agedat[,-5]),]; # remove noncontributory information
(age1 <- rma.uni(yi=logcommonor, vi=logcommonvar, mods=highage, data=aged1, method='REML', slab=paste(trial, year, sep=', ')));

(young <- rma.uni(yi=logcommonor, vi=logcommonvar, data=aged1[(aged1$highage==0),], method='REML', slab=paste(trial, year, range, sep=', ')));
pdf('./Subgroups/02.agelt70.pdf');
forest(young, xlim=c(-5,5), at=log(c(0.2, 0.5, 1, 2, 5)), atransf=exp, cex=0.95, xlab="Common Odds Ratio", mlab="REML Model", main="Age less than 70");
text(-5, 3.25, "Trial, Year", pos=4, font=2);
text(5, 3.25, "Common Odds Ratio [95% CI]", pos=2, font=2);
text(-5, -1.25, expression(paste("     Heterogeneity:", italic('P'), " = 0.8616, ", italic('I')^"2", " = 0.00%", sep='')), pos=4, font=1, cex=0.75);
dev.off();

(old <- rma.uni(yi=logcommonor, vi=logcommonvar, data=aged1[(aged1$highage==1),], method='REML', slab=paste(trial, year, range, sep=', ')));
pdf('./Subgroups/02.agegt70.pdf');
forest(old, xlim=c(-5,5), at=log(c(0.2, 0.5, 1, 2, 5)), atransf=exp, cex=0.95, xlab="Common Odds Ratio", mlab="REML Model", main="Age greater than or equal to 70");
text(-5, 5.25, "Trial, Year", pos=4, font=2);
text(5, 5.25, "Common Odds Ratio [95% CI]", pos=2, font=2);
text(-5, -1.45, expression(paste("     Heterogeneity:", italic('P'), " = 0.0814, ", italic('I')^"2", " = 55.13%", sep='')), pos=4, font=1, cex=0.75);
dev.off();

##########
# 3) NIHSS 
##########
nihssdat <- nihssdat[complete.cases(nihssdat),]; # remove noncontributory information
(nihss <- rma.uni(yi=logcommonor, vi=logcommonvar, mods=highgroup, data=nihssdat, method='REML', slab=paste(trial, year, sep=', ')));

(mild <- rma.uni(yi=logcommonor, vi=logcommonvar, data=nihssdat[(nihssdat$highgroup==0),], method='REML', slab=paste(trial, ", ", year, ", (", range, ")", sep='')));
pdf('./Subgroups/03.nihsslt17.pdf');
forest(mild, xlim=c(-5,5), at=log(c(0.2, 0.5, 1, 2, 5)), atransf=exp, cex=0.95, xlab="Common Odds Ratio", mlab="REML Model", main="Low Baseline NIHSS");
text(-5, 4.25, "Trial, Year, NIHSS Range", pos=4, font=2);
text(5, 4.25, "Common Odds Ratio [95% CI]", pos=2, font=2);
text(-5, -1.25, expression(paste("     Heterogeneity:", italic('P'), " = 0.7748, ", italic('I')^"2", " = 0.00%", sep='')), pos=4, font=1, cex=0.75);
dev.off();

(severe <- rma.uni(yi=logcommonor, vi=logcommonvar, data=nihssdat[(nihssdat$highgroup==1),], method='REML', slab=paste(trial, ", ", year, ", (", range, ")", sep='')));
pdf('./Subgroups/03.nihssgt17.pdf');
forest(severe, xlim=c(-5,5), at=log(c(0.2, 0.5, 1, 2, 5)), atransf=exp, cex=0.95, xlab="Common Odds Ratio", mlab="REML Model", main="High Baseline NIHSS");
text(-5, 5.25, "Trial, Year", pos=4, font=2);
text(5, 5.25, "Common Odds Ratio [95% CI]", pos=2, font=2);
text(-5, -1.45, expression(paste("     Heterogeneity:", italic('P'), " = 0.0563, ", italic('I')^"2", " = 61.17%", sep='')), pos=4, font=1, cex=0.75);
dev.off();

##########
# 4) ASPECTS 
##########
aspectsdat2 <- aspectsdat[-1,];
(aspects <- rma.uni(yi=logcommonor, vi=logcommonvar, mods=highgroup, data=aspectsdat2, method='REML', slab=paste(trial, year, sep=', ')));

(lowaspects <- rma.uni(yi=logcommonor, vi=logcommonvar, data=aspectsdat2[(aspectsdat2$highgroup==0),], method='REML', slab=paste(trial, ", ", year, ", (", range, ")", sep='')));
pdf('./Subgroups/04.aspectslow.pdf');
forest(lowaspects, xlim=c(-5,5), at=log(c(0.2, 0.5, 1, 2, 5)), atransf=exp, cex=0.95, xlab="Common Odds Ratio", mlab="REML Model", main="ASPECTS < 8");
text(-5, 6.25, "Trial, Year", pos=4, font=2);
text(5, 6.25, "Common Odds Ratio [95% CI]", pos=2, font=2);
text(-5, -1.5, expression(paste("     Heterogeneity:", italic('P'), " = 0.8432, ", italic('I')^"2", " = 0.00%", sep='')), pos=4, font=1, cex=0.75);
dev.off();

(highaspects <- rma.uni(yi=logcommonor, vi=logcommonvar, data=aspectsdat2[(aspectsdat2$highgroup==1),], method='REML', slab=paste(trial, ", ", year, ", (", range, ")", sep='')));
pdf('./Subgroups/04.aspectshigh.pdf');
forest(highaspects, xlim=c(-5,5), at=log(c(0.2, 0.5, 1, 2, 5)), atransf=exp, cex=0.95, xlab="Common Odds Ratio", mlab="REML Model", main="ASPECTS >= 8");
text(-5, 5.25, "Trial, Year", pos=4, font=2);
text(5, 5.25, "Common Odds Ratio [95% CI]", pos=2, font=2);
text(-5, -1.45, expression(paste("     Heterogeneity:", italic('P'), " = 0.2523, ", italic('I')^"2", " = 33.58%", sep='')), pos=4, font=1, cex=0.75);
dev.off();

##########
# 5) tPA 
##########
(tpa <- rma.uni(yi=logcommonor, vi=logcommonvar, mods=tpa, data=tpadat, method='REML', slab=paste(trial, year, sep=', ')));

(yestpa <- rma.uni(yi=logcommonor, vi=logcommonvar, data=tpadat[(tpadat$tpa==1),], method='REML', slab=paste(trial, year, sep=', ')));
pdf('./Subgroups/05.tpagiven.pdf');
forest(yestpa, xlim=c(-5,5), at=log(c(0.2, 0.5, 1, 2, 5)), atransf=exp, cex=0.95, xlab="Common Odds Ratio", mlab="REML Model", main="tPA Given");
text(-5, 4.25, "Trial, Year", pos=4, font=2);
text(5, 4.25, "Common Odds Ratio [95% CI]", pos=2, font=2);
text(-5, -1.45, expression(paste("     Heterogeneity:", italic('P'), " = 0.2559, ", italic('I')^"2", " = 21.47%", sep='')), pos=4, font=1, cex=0.75);
dev.off();

(notpa <- rma.uni(yi=logcommonor, vi=logcommonvar, data=tpadat[(tpadat$tpa==0),], method='REML', slab=paste(trial, year, sep=', ')));
pdf('./Subgroups/05.tpanotgiven.pdf');
forest(notpa, xlim=c(-5,5), at=log(c(0.2, 0.5, 1, 2, 5)), atransf=exp, cex=0.95, xlab="Common Odds Ratio", mlab="REML Model", main="tPA Not Given");
text(-5, 6.25, "Trial, Year", pos=4, font=2);
text(5, 6.25, "Common Odds Ratio [95% CI]", pos=2, font=2);
text(-5, -1.5, expression(paste("     Heterogeneity:", italic('P'), " = 0.9743, ", italic('I')^"2", " = 0.00%", sep='')), pos=4, font=1, cex=0.75);
dev.off();

##################################################
##################################################
# META-REGRESSION ANALYSES
##################################################
##################################################

##########
# Meta-Regression of Common OR's on Time to Groin Puncture
##########
(mrs2 <- rma.uni(yi=logcommonor, vi=logcommonvar, mods=~time, data=data, method='REML', slab=paste(trial, year, sep=', ')));

########## FIGURE 3A
(preds <- predict(mrs2, newmods=data$time, addx=TRUE));
order <- order(preds$pred);
wi <- 1/sqrt(data[order, ]$logcommonvar);
size <- 0.5 + (2*((wi - min(wi))/(max(wi)-min(wi))));

tiff('../Fig3A.tif', width=7.5, height=6.5, units='in',  res=300);
plot(data$time[order], data$logcommonor[order], pch=19, xlim=c(195, 275), ylim=c(0, 1.2), cex=size, xlab='Time from Stroke Onset to Groin Puncture (mins)', ylab='Log Common OR for Beneficial mRS Shift due to Endovascular Therapy', las=1, bty='l');
text(data$time[order], data$logcommonor[order], labels=data$trial[order], cex=0.7, pos=c(3, 2, 4, 4, 1));
lines(preds$X[,2], preds$pred);
lines(preds$X[,2][order], preds$ci.lb[order], lty='dashed');
lines(preds$X[,2][order], preds$ci.ub[order], lty='dashed');
abline(h=log(1), lty='dotted');
dev.off();

# pdf('../Fig3A.pdf');
# plot(data$time[order], data$logcommonor[order], pch=19, xlim=c(195, 275), ylim=c(0, 1.2), cex=size, xlab='Time from Stroke Onset to Groin Puncture (mins)', ylab='Log Common OR for Beneficial mRS Shift due to Endovascular Therapy', las=1, bty='l');
# text(data$time[order], data$logcommonor[order], labels=data$trial[order], cex=0.7, pos=c(3, 2, 4, 4, 1));
# lines(preds$X[,2], preds$pred);
# lines(preds$X[,2][order], preds$ci.lb[order], lty='dashed');
# lines(preds$X[,2][order], preds$ci.ub[order], lty='dashed');
# abline(h=log(1), lty='dotted');
# dev.off();

##########
# Meta-Regression of Common OR's on Time to Reperfusion
##########
(mrs3 <- rma.uni(yi=logcommonor, vi=logcommonvar, mods=~timeRep, data=data, method='REML', slab=paste(trial, year, sep=', ')));
########## FIGURE 3B
(preds2 <- predict(mrs3, newmods=data$timeRep, addx=TRUE));
order2 <- order(preds2$pred);
wi2 <- 1/sqrt(data[order2, ]$logcommonvar);
size2 <- 0.5 + (2*((wi2 - min(wi2))/(max(wi2)-min(wi2))));

tiff('../Fig3B.tif', width=7.5, height=6.5, units='in',  res=300);
plot(data$timeRep[order2], data$logcommonor[order2], pch=19, xlim=c(235, 360), ylim=c(0, 1.2), cex=size, xlab='Time from Stroke Onset to Reperfusion (mins)', ylab='Log Common OR for Beneficial mRS Shift due to Endovascular Therapy', las=1, bty='l');
text(data$timeRep[order2], data$logcommonor[order2], labels=data$trial[order2], cex=0.7, pos=c(3, 2, 1, 4, 4));
lines(preds2$X[,2], preds2$pred);
lines(preds2$X[,2][order2], preds2$ci.lb[order2], lty='dashed');
lines(preds2$X[,2][order], preds2$ci.ub[order2], lty='dashed');
abline(h=log(1), lty='dotted');
dev.off();

# pdf('../Fig3B.pdf');
# plot(data$timeRep[order2], data$logcommonor[order2], pch=19, xlim=c(235, 360), ylim=c(0, 1.2), cex=size, xlab='Time from Stroke Onset to Reperfusion (mins)', ylab='Log Common OR for Beneficial mRS Shift due to Endovascular Therapy', las=1, bty='l');
# text(data$timeRep[order2], data$logcommonor[order2], labels=data$trial[order2], cex=0.7, pos=c(3, 2, 1, 4, 4));
# lines(preds2$X[,2], preds2$pred);
# lines(preds2$X[,2][order2], preds2$ci.lb[order2], lty='dashed');
# lines(preds2$X[,2][order], preds2$ci.ub[order2], lty='dashed');
# abline(h=log(1), lty='dotted');
# dev.off();

##################################################
##################################################
# SENSITIVITY ANALYSES
##################################################
##################################################

##########
# Sensitivity of Results of Effect Pooling 
# to Primary Outcome (mRS Shift vs. mRS ≤ 2 and OR vs. RR)
##########
(mrsOR <- rma.uni(yi=logmrsor, vi=logmrsorvar, data=data, method='REML', slab=paste(trial, year, sep=', ')));
tiff('../Fig4A.tif', width=7, height=4.2, units='in', res=300);
forest(mrsOR, xlim=c(-5,5), at=log(c(0.2, 0.5, 1, 2, 5)), atransf=exp, cex=0.95, xlab="Odds Ratio", mlab="REML Model");
text(-5, 6.25, "Trial, Year", pos=4, font=2);
text(5, 6.25, "Odds Ratio [95% CI]", pos=2, font=2);
text(-5, -1.55, expression(paste("     Heterogeneity: ", italic('P'), " = 0.7830, ", italic('I')^"2", " = 0.00%", sep='')), pos=4, font=1, cex=0.75);
text(3, -1.55, expression(paste(italic('P'), " < 0.0001")), pos=4, font=1, cex=0.75);
dev.off();

# pdf('../Fig4A.pdf');
# forest(mrsOR, xlim=c(-5,5), at=log(c(0.2, 0.5, 1, 2, 5)), atransf=exp, cex=0.95, xlab="Odds Ratio", mlab="REML Model");
# text(-5, 6.25, "Trial, Year", pos=4, font=2);
# text(5, 6.25, "Odds Ratio [95% CI]", pos=2, font=2);
# text(-5, -1.55, expression(paste("     Heterogeneity: ", italic('P'), " = 0.7830, ", italic('I')^"2", " = 0.00%", sep='')), pos=4, font=1, cex=0.75);
# text(3, -1.55, expression(paste(italic('P'), " < 0.0001")), pos=4, font=1, cex=0.75);
# dev.off();

(mrsRR <- rma.uni(yi=logmrsrr, vi=logmrsrrvar, data=data, method='REML', slab=paste(trial, year, sep=', ')));
tiff('../Fig4B.tif', width=7, height=4.2, units='in', res=300);
forest(mrsRR, xlim=c(-5,5), at=log(c(0.2, 0.5, 1, 2, 5)), atransf=exp, cex=0.95, xlab="Risk Ratio", mlab="REML Model");
text(-5, 6.25, "Trial, Year", pos=4, font=2);
text(5, 6.25, "Risk Ratio [95% CI]", pos=2, font=2);
text(-5, -1.55, expression(paste("     Heterogeneity: ", italic('P'), " = 0.9923, ", italic('I')^"2", " = 0.00%", sep='')), pos=4, font=1, cex=0.75);
text(3, -1.55, expression(paste(italic('P'), " < 0.0001")), pos=4, font=1, cex=0.75);
dev.off();

# pdf('../Fig4B.pdf');
# forest(mrsRR, xlim=c(-5,5), at=log(c(0.2, 0.5, 1, 2, 5)), atransf=exp, cex=0.95, xlab="Risk Ratio", mlab="REML Model");
# text(-5, 6.25, "Trial, Year", pos=4, font=2);
# text(5, 6.25, "Risk Ratio [95% CI]", pos=2, font=2);
# text(-5, -1.55, expression(paste("     Heterogeneity: ", italic('P'), " = 0.9923, ", italic('I')^"2", " = 0.00%", sep='')), pos=4, font=1, cex=0.75);
# text(3, -1.55, expression(paste(italic('P'), " < 0.0001")), pos=4, font=1, cex=0.75);
# dev.off();


##################################################
##################################################
# INFLUENCE ANALYSES
##################################################
##################################################

##########
# Influence analysis for primary outcome (mRS Shift)
##########
(infl <- influence(mrs));
leaveemout <- leave1out(mrs, transf=exp, digits=3);
leaveemout2 <- data.frame(Trial=factor(leaveemout$slab), RR=leaveemout$estimate, LL=leaveemout$ci.lb, UL=leaveemout$ci.ub);
InfluenceAnalysis <- leaveemout2;
InfluenceAnalysis;
#write.csv(InfluenceAnalysis, file="InfluenceAnalysis1.csv", quote=FALSE, row.names=FALSE);

tiff('../Fig5A.tif', width=9, height=3, units='in', res=300);
ggplot(InfluenceAnalysis, aes(x=Trial, y=RR, colour=Trial)) + geom_point() + geom_errorbar(aes(ymin=LL, ymax=UL), width=0.1) + xlab("Trial Removed in each Influence Analysis") + ylab("Common Odds Ratio [95% CI]");
dev.off();

# pdf('../Fig5A.pdf');
# ggplot(InfluenceAnalysis, aes(x=Trial, y=RR, colour=Trial)) + geom_point() + geom_errorbar(aes(ymin=LL, ymax=UL), width=0.1) + xlab("Trial Removed in each Influence Analysis") + ylab("Common Odds Ratio [95% CI]");
# dev.off();

##########
# Influence analysis for secondary outcome (Mortality)
##########
(infl2 <- influence(mort));
leaveemout2 <- leave1out(mort, transf=exp, digits=3);
leaveemout22 <- data.frame(Trial=factor(leaveemout2$slab), RR=leaveemout2$estimate, LL=leaveemout2$ci.lb, UL=leaveemout2$ci.ub);
InfluenceAnalysis2 <- leaveemout22;
InfluenceAnalysis2;
#write.csv(InfluenceAnalysis2, file="InfluenceAnalysis2.csv", quote=FALSE, row.names=FALSE);

tiff('../Fig5B.tif', width=9, height=3, units='in', res=300);
ggplot(InfluenceAnalysis2, aes(x=Trial, y=RR, colour=Trial)) + geom_point() + geom_errorbar(aes(ymin=LL, ymax=UL), width=0.1) + xlab("Trial Removed in each Influence Analysis") + ylab("Odds Ratio [95% CI]");
dev.off();

# pdf('../Fig5B.pdf');
# ggplot(InfluenceAnalysis2, aes(x=Trial, y=RR, colour=Trial)) + geom_point() + geom_errorbar(aes(ymin=LL, ymax=UL), width=0.1) + xlab("Trial Removed in each Influence Analysis") + ylab("Odds Ratio [95% CI]");
# dev.off();

##########
# Influence analysis for secondary outcome (sICH)
##########
(infl3 <- influence(sich));
leaveemout3 <- leave1out(sich, transf=exp, digits=3);
leaveemout32 <- data.frame(Trial=factor(leaveemout3$slab), RR=leaveemout3$estimate, LL=leaveemout3$ci.lb, UL=leaveemout3$ci.ub);
InfluenceAnalysis3 <- leaveemout32;
InfluenceAnalysis3;
#write.csv(InfluenceAnalysis3, file="InfluenceAnalysis3.csv", quote=FALSE, row.names=FALSE);

tiff('../Fig5C.tif', width=9, height=3, units='in', res=300);
ggplot(InfluenceAnalysis3, aes(x=Trial, y=RR, colour=Trial)) + geom_point() + geom_errorbar(aes(ymin=LL, ymax=UL), width=0.1) + xlab("Trial Removed in each Influence Analysis") + ylab("Odds Ratios with 95% CIs") + ggtitle("Influence Analysis for Symptomatic Intracerebral Hemorrhage");
dev.off();

# pdf('../Fig5C.pdf');
# ggplot(InfluenceAnalysis3, aes(x=Trial, y=RR, colour=Trial)) + geom_point() + geom_errorbar(aes(ymin=LL, ymax=UL), width=0.1) + xlab("Trial Removed in each Influence Analysis") + ylab("Odds Ratios with 95% CIs") + ggtitle("Influence Analysis for Symptomatic Intracerebral Hemorrhage");
# dev.off();

##################################################
##################################################
# PUBLICATION BIAS ASSESSMENTS
##################################################
##################################################

##########
# Publication Bias (Primary outcome, mRS shift)
##########
ranktest(mrs);
regtest(mrs);
(mRS_modelTF <- trimfill(mrs, estimator="R0", maxiter=5000));
# Funnel Plot
tiff('../S1_Fig.tif', width=7, height=7, units='in', res=300);
funnel(mRS_modelTF, xlab="Log Common OR", ylab="SE Log Common OR");
text(0.8, 0.01,"Kendall's tau = 0.4000, p = 0.4833 \n Egger's z = 1.0722, p = 0.2836", pos=4);
dev.off();

# pdf('../S1_Fig.pdf');
# funnel(mRS_modelTF, xlab="Log Common OR", ylab="SE Log Common OR");
# text(0.8, 0.01,"Kendall's tau = 0.4000, p = 0.4833 \n Egger's z = 1.0722, p = 0.2836", pos=4);
# dev.off();

# Forest Plot
tiff('../S2_Fig.tif', width=7, height=4.2, units='in', res=300);
forest(mRS_modelTF, xlim=c(-5,5), atransf=exp, at=log(c(0.2, 0.5, 1, 2, 5, 15)), xlab="Common Odds Ratio", mlab='REML Model');
text(-5, 7.25, "Trial, Year", pos=4, font=2);
text(5, 7.25, "Common Odds Ratio [95% CI]", pos=2, font=2);
dev.off();

# pdf('../S2_Fig.pdf');
# forest(mRS_modelTF, xlim=c(-5,5), atransf=exp, at=log(c(0.2, 0.5, 1, 2, 5, 15)), xlab="Common Odds Ratio", mlab='REML Model');
# text(-5, 7.25, "Trial, Year", pos=4, font=2);
# text(5, 7.25, "Common Odds Ratio [95% CI]", pos=2, font=2);
# dev.off();


##########
# Publication Bias (Mortaltiy)
##########
ranktest(mort);
regtest(mort);
(mort_modelTF <- trimfill(mort, estimator="R0", maxiter=5000));
# Funnel Plot
tiff('../S3_Fig.tif', width=7, height=7, units='in', res=300);
funnel(mort_modelTF, xlab="Log OR", ylab="SE Log OR");
text(-0.1, 0.01,"Kendall's tau = -0.2000, p = 0.8167 \n Egger's z = -0.9390, p = 0.3477", pos=4);
dev.off();

# pdf('../S3_Fig.pdf');
# funnel(mort_modelTF, xlab="Log OR", ylab="SE Log OR");
# text(-0.1, 0.01,"Kendall's tau = -0.2000, p = 0.8167 \n Egger's z = -0.9390, p = 0.3477", pos=4);
# dev.off();


# Forest Plot
tiff('../S4_Fig.tif', width=7, height=4.2, units='in', res=300);
forest(mort_modelTF, xlim=c(-5,5), atransf=exp, at=log(c(0.2, 0.5, 1, 2, 5, 15)), xlab="Odds Ratio", mlab='REML Model');
text(-5, 7.25, "Trial, Year", pos=4, font=2);
text(5, 7.25, "Odds Ratio [95% CI]", pos=2, font=2);
dev.off();

# pdf('../S4_Fig.pdf');
# forest(mort_modelTF, xlim=c(-5,5), atransf=exp, at=log(c(0.2, 0.5, 1, 2, 5, 15)), xlab="Odds Ratio", mlab='REML Model');
# text(-5, 7.25, "Trial, Year", pos=4, font=2);
# text(5, 7.25, "Odds Ratio [95% CI]", pos=2, font=2);
# dev.off();


##########
# Publication Bias (sICH)
##########
ranktest(sich);
regtest(sich);
(sICH_modelTF <- trimfill(sich, estimator="R0", maxiter=5000));

# Funnel Plot
tiff('../S5_Fig.tif', width=7, height=7, units='in', res=300);
funnel(sICH_modelTF, xlab="Log OR", ylab="SE Log OR");
text(0.2, 0.01,"Kendall's tau = -0.4000, p = 0.4833 \n Egger's z = -0.9724, p = 0.3308", pos=4);
dev.off();

# pdf('../S5_Fig.pdf');
# funnel(sICH_modelTF, xlab="Log OR", ylab="SE Log OR");
# text(0.2, 0.01,"Kendall's tau = -0.4000, p = 0.4833 \n Egger's z = -0.9724, p = 0.3308", pos=4);
# dev.off();

# Forest Plot
tiff('../S6_Fig.tif', width=7, height=4.2, units='in', res=300);
forest(sICH_modelTF, xlim=c(-5,5), atransf=exp, at=log(c(0.2, 0.5, 1, 2, 5, 15)), xlab="Odds Ratio", mlab='REML Model');
text(-5, 8.25, "Trial, Year", pos=4, font=2);
text(5, 8.25, "Odds Ratio [95% CI]", pos=2, font=2);
dev.off();

# pdf('../S6_Fig.pdf');
# forest(sICH_modelTF, xlim=c(-5,5), atransf=exp, at=log(c(0.2, 0.5, 1, 2, 5, 15)), xlab="Odds Ratio", mlab='REML Model');
# text(-5, 8.25, "Trial, Year", pos=4, font=2);
# text(5, 8.25, "Odds Ratio [95% CI]", pos=2, font=2);
# dev.off();
