# Supplementary material for: Endovascular Treatment with Stent-Retriever Devices for Acute Ischemic Stroke: A Meta-Analysis of Randomized Controlled Trials
Source: PLoS One. 2016 Jan 25;11(1):e0147287. doi: 10.1371/journal.pone.0147287 (PMC4726653; doi:10.1371/journal.pone.0147287)
Supplement: S1 Data and Analyses — Datasets containing all abstracted data used in statistical analyses as well as R scripts to perform analyses presented are supplied in this package. (ZIP) [file pone.0147287.s001.zip › Data and Analyses/ordinaloutcomes.R]

library(gdata);
library(MASS);
setwd('~/Google Drive/ETAIS/Analyzing/');
##################################################
##################################################
# EXTEND-IA
##################################################
##################################################
# Overall
overall <- read.xls('./data/Shifts/Extend-IA.xlsx', sheet=1);
overall <- within(overall, {
	rankinf <- factor(rankin);
});
(s <- polr(rankinf ~ treatment, weights=count, data=overall));
summary(s);
ctable <- coef(summary(s));
p <- pnorm(abs(ctable[, "t value"]), lower.tail = FALSE) * 2;
(ctable <- cbind(ctable, "p value" = p));
(ci <- confint(s));
1/exp(cbind(OR=coef(s), LL=ci[2], UL=ci[1]));

##################################################
##################################################
# SWIFT PRIME
##################################################
##################################################
# Overall
overall <- read.xls('./data/Shifts/SwiftPrime.xlsx', sheet=1);
overall <- within(overall, {
	rankinf <- factor(rankin);
});
(s <- polr(rankinf ~ treatment, weights=count, data=overall));
summary(s);
ctable <- coef(summary(s));
p <- pnorm(abs(ctable[, "t value"]), lower.tail = FALSE) * 2;
(ctable <- cbind(ctable, "p value" = p));
(ci <- confint(s));
1/exp(cbind(OR=coef(s), LL=ci[2], UL=ci[1]));

##### Sex
sex <- read.xls('./data/Shifts/SwiftPrime.xlsx', sheet=2);
sex <- within(sex, {
	count <- round(count);
	rankin <- factor(rankin);
});
sex1 <- sex[1:12,];
(s <- polr(rankin ~ treatment, weights=count, data=sex1));
summary(s);
ctable <- coef(summary(s));
p <- pnorm(abs(ctable[, "t value"]), lower.tail = FALSE) * 2;
(ctable <- cbind(ctable, "p value" = p));
(ci <- confint(s));
1/exp(cbind(OR=coef(s), LL=ci[2], UL=ci[1]));

sex2 <- sex[13:24,];
(s <- polr(rankin ~ treatment, weights=count, data=sex2));
summary(s);
ctable <- coef(summary(s));
p <- pnorm(abs(ctable[, "t value"]), lower.tail = FALSE) * 2;
(ctable <- cbind(ctable, "p value" = p));
(ci <- confint(s));
1/exp(cbind(OR=coef(s), LL=ci[2], UL=ci[1]));

# Age
age <- read.xls('./data/Shifts/SwiftPrime.xlsx', sheet=3);
age <- within(age, {
	count <- round(count);
	rankinf <- factor(rankin);
});
age1 <- age[1:12,];
(s <- polr(rankinf ~ treatment, weights=count, data=age1));
summary(s);
ctable <- coef(summary(s));
p <- pnorm(abs(ctable[, "t value"]), lower.tail = FALSE) * 2;
(ctable <- cbind(ctable, "p value" = p));
(ci <- confint(s));
1/exp(cbind(OR=coef(s), LL=ci[2], UL=ci[1]));

age2 <- age[13:24,];
(s <- polr(rankinf ~ treatment, weights=count, data=age2));
summary(s);
ctable <- coef(summary(s));
p <- pnorm(abs(ctable[, "t value"]), lower.tail = FALSE) * 2;
(ctable <- cbind(ctable, "p value" = p));
(ci <- confint(s));
1/exp(cbind(OR=coef(s), LL=ci[2], UL=ci[1]));


# NIHSS
nihss <- read.xls('./data/Shifts/SwiftPrime.xlsx', sheet=3);
nihss <- within(nihss, {
	count <- round(count);
	rankin <- factor(rankin);
});
nihss1 <- nihss[1:12,];
(s <- polr(rankin ~ treatment, weights=count, data=nihss1));
summary(s);
ctable <- coef(summary(s));
p <- pnorm(abs(ctable[, "t value"]), lower.tail = FALSE) * 2;
(ctable <- cbind(ctable, "p value" = p));
(ci <- confint(s));
1/exp(cbind(OR=coef(s), LL=ci[2], UL=ci[1]));

nihss2 <- nihss[13:24,];
(s <- polr(rankin ~ treatment, weights=count, data=nihss2));
summary(s);
ctable <- coef(summary(s));
p <- pnorm(abs(ctable[, "t value"]), lower.tail = FALSE) * 2;
(ctable <- cbind(ctable, "p value" = p));
(ci <- confint(s));
1/exp(cbind(OR=coef(s), LL=ci[2], UL=ci[1]));

# ASPECTS 
aspects <- read.xls('./data/swift_shifts/aspects.xlsx', sheet=1);
aspects <- within(aspects, {
	count <- round(count);
	rankin <- factor(rankin);
});
aspects1 <- aspects[1:12,];
(s <- polr(rankin ~ treatment, weights=count, data=aspects1));
summary(s);
ctable <- coef(summary(s));
p <- pnorm(abs(ctable[, "t value"]), lower.tail = FALSE) * 2;
(ctable <- cbind(ctable, "p value" = p));
(ci <- confint(s));
1/exp(cbind(OR=coef(s), LL=ci[2], UL=ci[1]));

aspects2 <- aspects[13:24,];
(s <- polr(rankin ~ treatment, weights=count, data=aspects2));
summary(s);
ctable <- coef(summary(s));
p <- pnorm(abs(ctable[, "t value"]), lower.tail = FALSE) * 2;
(ctable <- cbind(ctable, "p value" = p));
(ci <- confint(s));
1/exp(cbind(OR=coef(s), LL=ci[2], UL=ci[1]));

# TIME
time <- read.xls('./data/swift_shifts/time.xlsx', sheet=1);
time <- within(time, {
	count <- round(count);
	rankin <- factor(rankin);
});
time1 <- time[1:12,];
(s <- polr(rankin ~ treatment, weights=count, data=time1));
summary(s);
ctable <- coef(summary(s));
p <- pnorm(abs(ctable[, "t value"]), lower.tail = FALSE) * 2;
(ctable <- cbind(ctable, "p value" = p));
(ci <- confint(s));
1/exp(cbind(OR=coef(s), LL=ci[2], UL=ci[1]));

time2 <- time[13:24,];
(s <- polr(rankin ~ treatment, weights=count, data=time2));
summary(s);
ctable <- coef(summary(s));
p <- pnorm(abs(ctable[, "t value"]), lower.tail = FALSE) * 2;
(ctable <- cbind(ctable, "p value" = p));
(ci <- confint(s));
1/exp(cbind(OR=coef(s), LL=ci[2], UL=ci[1]));
